# Supplementary material for: Anti-Idiotypic VHHs and VHH-CAR-T Cells to Tackle Multiple Myeloma: Different Applications Call for Different Antigen-Binding Moieties
Source: Int J Mol Sci. 2024 May 22;25(11):5634. doi: 10.3390/ijms25115634 (PMC11171536; doi:10.3390/ijms25115634)
Supplement: Supplementary file 1 [file ijms-25-05634-s001.zip]

Archive with 1 entries (1 files):
- ijms-2957086-supplementary.pdf
